# Supplementary material for: Genome-Wide Screening and Identification of New Trypanosoma cruzi Antigens with Potential Application for Chronic Chagas Disease Diagnosis
Source: PLoS One. 2014 Sep 16;9(9):e106304. doi: 10.1371/journal.pone.0106304 (PMC4165580; doi:10.1371/journal.pone.0106304)
Supplement: Table S1 — Sequence of the peptides in the immunoblotting membranes. (XLSX) [file pone.0106304.s003.xlsx]

## Sheet: Plan1
Table S1– Sequence of the peptides in the Immunoblotting menbranes.
300 Peptides Membrane
A1-300	PRRKPTEEDEEMPQE
A2-300	ETVNDESSSDDSPPR
A3-300	QPTTTSKNPEPQTQS
A4-300	PYAPPNPAGGPYDAS
A5-300	GDSGRGGGQTGQDAA
A6-300	PAAGTQNTNPAAPAS
A7-300	KKDPSQGKTTTTAPT
A8-300	ESNTEAEGPKGTPGT
A9-300	STNPPKEAGDPARDK
A10-300	RTPDGDENEEENQNE
A11-300	QEQPEENGDDGEWKG
A12-300	QGASSPSGTSAAGSP
A13-300	TAPNRDPPRTMGESP
A14-300	SSETAPQAADDDSGD
A15-300	PYQQPSSAGVPPSQS
A16-300	VAEETPGKTGPASEP
A17-300	ATEEPRREGSSQEGE
A18-300	GDPEDEDGPLNVPGE
A19-300	SIPPPPDTPDVSGVR
A20-300	NSGPGDRNNNKSNNS
A21-300	AKVKKPGPPSTEEVG
A22-300	PAKPADAPSEEKKSE
A23-300	QPEGQEGAANDGTSG
A24-300	ARSPTVDEAPPPRAN
A25-300	NNKNEEEEAESSSSG
A26-300	KDNGGAPRPGEKRER
A27-300	GESGGQEDVDDRNNP
A28-300	NPGGREGEAERQDED
A29-300	ERDDGPESNGAKASG
A30-300	HPERYEDPSTDSNSS
B1-300	ETKTKTQPKPEPRSA
B2-300	AGDRPSSEAGPKEDD
B3-300	GDGNRNAEDGTDDPL
B4-300	RGDGDNARDSGDGPG
B5-300	SPAVVAPPPQETEAS
B6-300	GTPYESPNAPETSGG
B7-300	SATSAPPDAPTGKRG
B8-300	YPPPNSQKGGEDSQP
B9-300	ADDDSVTKSGSGDDD
B10-300	SSSEEREEEGNRPSH
B11-300	EGEGGGEEQASPRQI
B12-300	SGDGESTEKGASTSG
B13-300	RSATPQESSDEEDDA
B14-300	QQREEPNEAGEEEEA
B15-300	DVKDDASGAEPQPQE
B16-300	DRPPSQGEGRESKTT
B17-300	AAAKNGEPTPTSKET
B18-300	SDVSDDEDEKKSTDN
B19-300	DAKTPPNEPAADLAD
B20-300	KSKKGESGGNATESG
B21-300	TGGSSGYFQRQPPPS
B22-300	SPSEPKSRETSPGRA
B23-300	EAPADADDAEEKATS
B24-300	ASTPTTNEQGTGDWG
B25-300	DDDDDTESESTSSFE
B26-300	PMTPSTTTPDPGTLQ
B27-300	GPPERNSDERHREND
B28-300	SRPTGASKRRPPPVG
B29-300	AEGGEPTSSPKNSFA
B30-300	ANGTIPPKETDEKPT
C1-300	SEADTEDDGDGESMT
C2-300	MPGGGGGERRQEEEQ
C3-300	GMERNNGKPNTGPDP
C4-300	PRANPSPPLRTPVGN
C5-300	SSSGSSGGPGKRKAY
C6-300	GTTNSSENTDTDEPY
C7-300	SGMDTTSSTPEGTEE
C8-300	DFVSPPHSAPDGNDP
C9-300	TSAAPGNTSPDPESI
C10-300	EREDDDKGDKKGETR
C11-300	DTNDGGQTGDTSRAE
C12-300	IGRRPTGGDAKPGNQ
C13-300	QQDPNNDVPKKEEEE
C14-300	DDGTSASSEDDDTAV
C15-300	RMSNRPTGDGGGNTG
C16-300	LDESAPPPEAPNAAF
C17-300	SKRTPSQPHGGPHGD
C18-300	GYAPPNEDAQAPPSF
C19-300	NVDEAQARPDPTKEA
C20-300	ASSAEGEKGGGGSRR
C21-300	PPSGKKPSASKKKKK
C22-300	LPSAGTGENGNKGNH
C23-300	PPATAARAAPPQEEW
C24-300	SATNSTSPPCEGANE
C25-300	DRRGDGEEAADTTGG
C26-300	EVNDGSEGARSPSSG
C27-300	KKQEQQPQQQGIPAP
C28-300	GAVDAPPERRRKPDV
C29-300	DIPPEPEPTAAMPDA
C30-300	GEYDAGADETTDPTT
D1-300	DEDSSGSSRSSEPAK
D2-300	ENGASQSGQNEEEDD
D3-300	KPTSDPTPHVSGEKR
D4-300	TPREKNDEATNTEEE
D5-300	PTGPTDMIAPPPEEE
D6-300	GKDEDEDHDAARSPT
D7-300	EATASSSTAKPEEGD
D8-300	GDRDSEEDGPTSLSD
D9-300	QPLPESQAPKKNKKG
D10-300	DDKKNDPTTGGTYGE
D11-300	KTAAGKRREPSPPER
D12-300	TSNKKDGEEKEQQKE
D13-300	FESWNPSGDGTENST
D14-300	QNPQPLPPQQATSNS
D15-300	NSPESNAGRNPNNSG
D16-300	APKDEPPKERAVPPP
D17-300	SQESERQPQQREEKE
D18-300	GSGESRDGNNESEGL
D19-300	ESPKSPGLSGPLPPQ
D20-300	DSDDERGTAPRRDAA
D21-300	TQGETLDPSPQPSVS
D22-300	VHGSPPASSGPTDRR
D23-300	EKKPKQPSPMASSTQ
D24-300	SEKAEPQGSDSTGSG
D25-300	PCDSTSEARETQPPQ
D26-300	SGPESAADAKAGSEK
D27-300	LKRTPEGTAGNSGSS
D28-300	GSVDDGNQKGKEDDN
D29-300	YMFSQPPATAPAPPE
D30-300	GEVGGNEEVGNPANG
E1-300	PESENDGKDEEAEDG
E2-300	SSPAGGGQPELTRSP
E3-300	VWLNQNGPSPSGPSS
E4-300	EQVEEEGGEYGDPSR
E5-300	SRSCDDSSKDESGTS
E6-300	GSGGDGPTGMSPAVV
E7-300	FDAPPPDAWKRSSQE
E8-300	FPAEEEGDSGGGFPG
E9-300	EGGATETPLSSPPRE
E10-300	PAGTETKEVAEGPHT
E11-300	KNPPPEEADAAGGVA
E12-300	GGHDDPSESVPNSRV
E13-300	NDEESGEKEENTEMN
E14-300	AEDEETTSPTLRDPT
E15-300	AKNNKGKKPPKSRKA
E16-300	YIFEPPGDGGNDPKI
E17-300	TTTTDSSPPDDVAQV
E18-300	PPNKPGGQEADDRVR
E19-300	GPSYKNQTDTDAKEG
E20-300	YKQKKEDDNNPNEDL
E21-300	NRNDNDAGGNTPKKE
E22-300	GAPFRADPSDPNGAF
E23-300	DEERGRGEDGNTTKK
E24-300	VKGPPPVKPAGPALT
E25-300	RSRSGRPGGTTTPHR
E26-300	TEDDKKKNEDTKAAE
E27-300	PRGESPARPAWNQNR
E28-300	VPPAQPAKKQRGKRD
E29-300	TETTGPAPSADDGYR
E30-300	SGESKNEYPTEDEFP
F1-300	SNGGDTPVGNPRCPA
F2-300	NTNNDGDESQQQEAA
F3-300	LPPSQSPQKGPTLAP
F4-300	ERDVDDTNENDSSSY
F5-300	SQEGDDISGSSPSWP
F6-300	GPCGTSSSGKQQQRT
F7-300	PTDMEPPRTRQGKSE
F8-300	AGREDEKEEESTGDP
F9-300	SFNQSPGQGDNSAGP
F10-300	SADGSRCTESRPSGP
F11-300	NKDKQRPPGNQNHNN
F12-300	DDDENKEDEDRNMGQ
F13-300	GDTPQRISPSPKTPD
F14-300	ARRKRARSPDNEEPA
F15-300	EGAVPEEEDEEGNVL
F16-300	EAQPHSTETDGEQGE
F17-300	KKKGAGGPDVVESPT
F18-300	DSASEGESDGTSNQE
F19-300	SNKNNTHGGGEPSPT
F20-300	ERGSSPEPTYRTVAP
F21-300	YDSQPSWGSKQNEED
F22-300	SSPADAHPYQPRESS
F23-300	TRNDTEDGKNGNTGA
F24-300	RPTRPSTTKPTKPDY
F25-300	LDRNGSGRDSSSDES
F26-300	GAENGGAPSPAANSS
F27-300	QYPQEERTGSPTPLN
F28-300	QRDQQQSGAGDFPGG
F29-300	KARSHGNESGPSPSS
F30-300	PRQSKQEGNEAAAPE
G1-300	GRPTGPSATKRNDAT
G2-300	RASSFAPPQRTAPSP
G3-300	SSEDDSEEYSETTYT
G4-300	NGSDSNAASNSEKGT
G5-300	GKGAAEEEPQKSDRA
G6-300	QHTQVPSSTPRDGQE
G7-300	ADDTSGGSSEEEMKE
G8-300	GDPNHSLGKEGRPPS
G9-300	AVGKRKKSPEEQRGG
G10-300	VPPPKPPRDDDVIPL
G11-300	DNYNGNNSAPPSSSK
G12-300	PEGEEYPTEAERPVA
G13-300	GLSAGDGGEEKPDSG
G14-300	NNNGNNGDNREGKTR
G15-300	YEEQDTKEEEEEQKR
G16-300	TAAPSANDTGRQPAQ
G17-300	SIPENSPGNGESEEG
G18-300	TPDEPAPRGDSVATT
G19-300	DGGNADGHDHGAEKE
G20-300	SPRHGNGGEEVESSI
G21-300	SQNSGGTKKETGRQN
G22-300	SPQSHESGSSNSDQP
G23-300	SGAPHAQIDGQPPGH
G24-300	SRSSSGSTGGRSSGR
G25-300	NKDTSAESSGTNGAR
G26-300	GPLQANKPPPRSCSP
G27-300	KKRDPALDPPKGQMD
G28-300	GEQEKETDTKSKRTT
G29-300	DDYANENERGNGSKK
G30-300	ATLNQKSGSDDDDRR
H1-300	GGSAGSYGNGDEEEI
H2-300	TLEEKSDATNPPSGM
H3-300	EVPAVAGGTPNGTPK
H4-300	KKGNKKGKDTTENTG
H5-300	QRRRNPTNGGSTESP
H6-300	EIPAESESGTTSKTS
H7-300	GGGSGEGLRTPPWES
H8-300	GTEEASSSSAAASST
H9-300	ASEGPRATEDETPSF
H10-300	EMPAAGPTGSQRSQT
H11-300	MSAPEGRSADGNRGK
H12-300	REKDEANGTPRGSVG
H13-300	AALDEPPRPDPREML
H14-300	RGDAVGENDDDDAEL
H15-300	DFADDSEGETDDENY
H16-300	ERHYAGDEEEEEGKG
H17-300	SHGEPSSSRTLSPPT
H18-300	PTDSAAAAAEDKDED
H19-300	TNSTKKQSAGGTLSS
H20-300	MRPAPKKAAVPDSSS
H21-300	VRVPPSEDQRNEPRK
H22-300	HTEERDPSEEADTEE
H23-300	PAVTSEADEEVEEED
H24-300	KEDEDGMKPKGLPPT
H25-300	SAEGSTDPPVRKKKK
H26-300	PREPPTISGNSRRHS
H27-300	PIGNGSGTATDVTGE
H28-300	QGKDDNPKTIGPPIS
H29-300	TKESEQEEEKKKNPA
H30-300	ATGPAGAGEQEEEGG
I1-300	PKTPINLDDSDDDLP
I2-300	PRNQKRERSSEDTDD
I3-300	SNGPSSANRNSQDNA
I4-300	GSSGDSRVDAQPAPS
I5-300	SATGNGAGENAPSVA
I6-300	GQPTSYQRGPQSGFS
I7-300	KHPSLSPEPPHGHVD
I8-300	EASSRSSPKSSDVPY
I9-300	STDTDGEDGVTNDTC
I10-300	EESEKSGEPPFESDE
I11-300	YGPAETEGEEGAVPV
I12-300	DYRDGPGYSGNGDGV
I13-300	QETQRPGGQPPTIAR
I14-300	TPSRGEKPPARAGGA
I15-300	SKPAGKTRASSGSRG
I16-300	GLDGSDEGDEWDAPT
I17-300	TGAYGGNKPRPAADL
I18-300	SDCPAADTRKDEDDE
I19-300	AAATSGSSSGSSSAS
I20-300	RKQETDPVVPPTPEK
I21-300	APVQNRPEVDDKPQR
I22-300	PSTTPNESNKRSNDN
I23-300	SETPDSDAFSGDGTG
I24-300	SPVLPPTSEKEEGRS
I25-300	TGMPPPPLSYQEQTQ
I26-300	NDIPSPGDEDEAQRV
I27-300	SLARGTEAGATPAAP
I28-300	VEEGGDEGPREAASL
I29-300	GQQNTRNGGRGTSRN
I30-300	ERGGAPAKDALPGTK
J1-300	DEFDSYESEEESTDE
J2-300	LTWQPHPDGGGYTPS
J3-300	VRGAGEEPFPPNGTV
J4-300	CPVEDHTEPEQQADE
J5-300	PETSQDPVPEENKRL
J6-300	ENPHGNAASSASSTG
J7-300	AADKTAEPVSSGTPR
J8-300	GFTEGPSRREPPTSM
J9-300	KDEDGRDEATAGPSS
J10-300	ERKIGEQEEDDDKSA
J11-300	GEQSTGAAKDKKGEA
J12-300	DASRTPWQNANPNPS
J13-300	DEHASSSREGGPRVS
J14-300	TKPGHNVSAEQNSPQ
J15-300	GLPSSPPTNEPTLSA
J16-300	GEAATSSEDPRPVNR
J17-300	VGTTKRKKTPGDPIH
J18-300	RCDHDQPQEGDAAKA
J19-300	PSNRRNGRQQQKQAP
J20-300	AGTPGNPLVDGKKTD
J21-300	SVPRQRRGEQEGSPS
J22-300	ADGEPISSDDDPVDV
J23-300	ASGAENPPKRKGIKK
J24-300	LAGNPGDKPRTLSPP
J25-300	KVGEDYPGSVPTPQS
J26-300	SPSPASTAQSSRPRS
J27-300	SSSESGGRRSPSSAR
J28-300	FAEKDEAPPTPTMPP
J29-300	QQPQKTWKGSETAPA
J30-300	SSPSTADAAASNDNT
30 Peptides Membrane
A1-30	PAAKSAAKPAAKPA
A2-30	MKGEEKGNTVVTTDGGKN
A3-30	NGSGKGGTDREGDDDFN
A4-30	FQDQQPDSPPPGEASAC
A5-30	NMVPSPPSRAPGDDANTG
A6-30	ENSANPPPPDRSLPTP
A7-30	FEGPSPGDPDKDF
A8-30	HSTPPPSTPPLNE
A9-30	LDKAPPPPPSGANAT
A10-30	GDDNDDDDGEEGDNTAL
B1-30	NQSDDDDDDDDDEDS
B2-30	FFQPQPQPQPQPQPQQF
B3-30	ATAASGGGGGGGRNPSE
B4-30	KVDDDDDDDKN
B5-30	MNVNDDDDDDGR
B6-30	FSDGAHGSGASRGSGR
B7-30	KRRKRQQQQQQQ
B8-30	HGINDAAPPPTGEPCTS
B9-30	MDDDDDERTGGG
B10-30	VGAEGEGEKNDVPSEEQ
C1-30	PIELVLWMPTLCRAN
C2-30	AEPKSAEPKPAEPKS
C3-30	MDDDDDDDERTGGG
C4-30	STQPEASQPQQQQESQNL
C5-30	EEEDDDDVDGGEEKGV
C6-30	QRMSNASGGGGGGMRQNE
C7-30	ARKNEDVNKADEEREEI
C8-30	SLNGDGDSDSDSDSDAD
C9-30	SSLRTGSNGSPNPTPSI
C10-30	TTHSSRGPTSSHRTS
120 Peptides Membrane
D1-120	AAKTAAKPAAKSAAKPAAKP
D2-120	PHAASPTGTGANRST
D3-120	AEPKSAEPKPAEPKS
D4-120	PKPAEPNSAEPKPAE
D5-120	PSPFGIAAAGDKPSPFGQA
D6-120	PPPFGQAAEGDKPPP
D7-120	PIELVLWMPTLCRAN
D8-120	EKKGGGNGPTPDGDE
D9-120	TSAGPPDATGGQQPG
D10-120	PGSPSESRGPGTGDS
E1-120	TPPPQSNTEDDTDEE
E2-120	QKQPDPHEKSPEEKS
E3-120	DTPQTPGTTSTGSSG
E4-120	PHEEEGEPSEEANSP
E5-120	PRGREEQPPQEGQQR
E6-120	DGVQPPPTSSSSSND
E7-120	DRSPSPRQPQSSEST
E8-120	EDEKNDDDNKDGGED
E9-120	DEEYDGEGDGDEPPR
E10-120	EGEEGNDSKDGSAPE
F1-120	ESEEDGGDEGQGEEE
F2-120	PPGPTGRSAGNNPPK
F3-120	GRPSTGPHGDGPPPV
F4-120	VPPEPEEKDKKPKDA
F5-120	GKKKGQSSPDGSEPR
F6-120	GDKGQQDSDEENDDP
F7-120	RTSAPPPSTSPSYDG
F8-120	EEEEEDEEQKAGNGE
F9-120	KENEEGASGPDDSAG
F10-120	GGSNEEKDPGETPAC
G1-120	RNGPKPTQGNNKSPR
G2-120	MQKPPPADPSWSDEE
G3-120	VARPPDEKPAPDDSE
G4-120	RVFPGEPDPDNFAPP
G5-120	PPQQGKNSTGSGSSA
G6-120	SPSESKTTPGQPSLE
G7-120	ANEKGGDEEGDTDRK
G8-120	APENGDEKDSDKNET
G9-120	EKSPPNTSVTEETNP
G10-120	RTPQREGSPSRPPSS
H1-120	QSTPPGTASQPRGAG
H2-120	VGEPSNNGTPDEERE
H3-120	DDPDSADPEEAEKAS
H4-120	EKEEAGENEEEGPNG
H5-120	DAPVQKPAQKAKASP
H6-120	PHPVGDATRARGTTA
H7-120	EANGSCSDYAQSADD
H8-120	SEDNTNKNTSPFSKC
H9-120	SPSPGVEPPGDGRGE
H10-120	QGADLSNRSPSSAAQ
I1-120	PVPADEPFSSQQHKQ
I2-120	SEGGHDDALPGQHED
I3-120	QDDRPFPDECGDADT
I4-120	ASEHPTEVGAEKGET
I5-120	QSSPEPLSSDDGVGG
I6-120	PTTTSQPSAERKEMV
I7-120	QKMAPPPHEKKKKKK
I8-120	SHNEDAPSQNDVETN
I9-120	ALDRASNTPAGSTAT
I10-120	PHAASPTGTGANRST
J1-120	TKTSSTPTRKTEPAV
J2-120	SLSSSPSPLEPKKPR
J3-120	FLPREPPQEPSLADT
J4-120	SSSSPSTSNPSAVVA
J5-120	DIRATGDDGQSTTKH
J6-120	PLRRPSSRQQRGTGG
J7-120	TGGETPTEMAKDPTA
J8-120	EDIPSPPGGGGGNTK
J9-120	TTNTTTSNSTTNTTA
J10-120	TPNDTANETTNELED
K1-120	HQKEEEYEKKEGDRN
K2-120	SDRDRDQRSREGPEE
K3-120	FGNNPSSSPGSASSR
K4-120	RAPRKKPDLPGAYSS
K5-120	KTTGDGGGGCEEEVE
K6-120	CAGEEEEEESPVSHI
K7-120	EKNDGVQKSGEVPPN
K8-120	SNDNGPPHLTESPHC
K9-120	GFPGDAGGFPGGAGG
K10-120	KKTAAPKKAAAPQKA
L1-120	KTKQKKKKKTKTKTK
L2-120	HPTATTTKTAAAAAE
L3-120	SKPENTAAADPAPPS
L4-120	PADPGGEDATDSSFR
L5-120	SVKQRQASPPPASTS
L6-120	SSSSPPPPPGDISAL
L7-120	NLQHTPRAPTPPRNC
L8-120	PAGKTHTAERGEEKT
L9-120	RKRDRHEESAESDQK
L10-120	GDDTHNVRDRDGGRE
M1-120	HNGGEWPREPKQEEQ
M2-120	QKENNNNNKKKTTGI
M3-120	SRGESGGVAPSDGVA
M4-120	AAAATSDPKPLPGNK
M5-120	EKKSKVEKSEKEGRA
M6-120	RNGSRSHDEPEPAGR
M7-120	PRSTTPQPAEPEASN
M8-120	GPSSRAGDPPRPQAA
M9-120	EKSSPLLPSSPSANA
M10-120	STGDAPQGAPSAPPM
N1-120	KRNTSNDDSSMRGDT
N2-120	AASVSSSTPSPLSSS
N3-120	KRTTSPQISPEKSAS
N4-120	QNRDSGVLEGPTATT
N5-120	ERTSSTEGSQPHLPG
N6-120	TESTTSRKEGGREGA
N7-120	GTPRTEGPNGEKNQQ
N8-120	GAAPLPREGGQPQRS
N9-120	EANVKDDSDDAKGGE
N10-120	EGGKDGPTSTSNPPA
O1-120	PSLSIPPPAVASPPA
O2-120	GSAKTVGPKDDPKVM
O3-120	AGGTSAGPAAGNSTQ
O4-120	KGGTTKSAVGTPFSS
O5-120	EHETQPPRERSTKLV
O6-120	ALAEPDPGGERNASD
O7-120	PAPAPSPASGTSRKP
O8-120	VSRRVSGDGDDGGVG
O9-120	GGEGRGGQKDERDGN
O10-120	NSNNTNNDNDSDDYA
